# Supplementary material for: Exploring Structural Diversity among Adhesion Devices Encoded by Lactococcal P335 Phages with AlphaFold2
Source: Microorganisms. 2022 Nov 16;10(11):2278. doi: 10.3390/microorganisms10112278 (PMC9692632; doi:10.3390/microorganisms10112278)
Supplement: Supplementary file 1 [file microorganisms-10-02278-s001.zip]

Archive with 1 entries (1 files):
- Supplementary-Figures.pdf
